# Supplementary material for: Cutaneous Respirometry as Novel Technique to Monitor Mitochondrial Function: A Feasibility Study in Healthy Volunteers
Source: PLoS One. 2016 Jul 25;11(7):e0159544. doi: 10.1371/journal.pone.0159544 (PMC4959702; doi:10.1371/journal.pone.0159544)
Supplement: S1 Appendix — (XLSX) [file pone.0159544.s001.xlsx]

## Sheet: Sheet1
	PO2 34oC			CONSUMPTION V0 34oC			PO2 40oC			CONSUMPTION V0 40oC
	1- P0	2- P0	3- P0	1 -V0	2 -V0	3 -V0	1- P0	2- P0	3- P0	1 -V0	2 -V0	3 -V0
													MEAN INITIAL PO2 34oC	SD PO2 34oC	MEAN VO2 34oC	SD VO2 34oC		MEAN INITIAL PO2 40oC	SD PO2 40oC	MEAN VO2 40oC	SD VO2 40oC		MEAN PO2	SD PO2
PROEFPERSOON 1	19.44	52.66	17.99	1.52	4.67	1.52	22.9	28.94	38.58	1.67	4.28	8.23	30.03	19.6116	2.57	1.81865		30.14	7.90858	4.72667	3.30273		25.79	10.31
PROEFPERSOON 2	31.6	53.19	38.96	6.3	7.73	2.61	34.5	43.2	28.95	6.31	2.399	4.48	41.25	10.9757	5.54667	2.64182		35.55	7.18279	4.39633	1.95684		37.38	13.55
PROEFPERSOON 3																		,		,
PROEFPERSOON 4	69.8	37.34	62.76	7.04	4.22	3.19	44.1	61.78	TMN	6.96	4.18	TMN	56.6333	17.0753	4.81667	1.99315		52.94	12.5016	5.57	1.96576		45.86	17.8
PROEFPERSOON 5	50.36	51.52	28.52	6.44	5.92	5.7	50.2	28.69	21	6.57	4.53	3.23	43.4667	12.9572	6.02	0.38		33.2967	15.1353	4.77667	1.68361		32.31	11.33
PROEFPERSOON 6																							32.57	9.54
PROEFPERSOON 7	29.62	27.28	24.9	4.77	2.59	2.89	TMN	TMN	29.67	TMN	TMN	4.63	27.2667	2.36003	3.41667	1.18158		29.67		4.63			14.5	5.02
PROEFPERSOON 8	41.9	TMN	TMN	6.15	TMN	TMN	28.59	TMN	TMN	5.5			41.9	#DIV/0!	6.15			28.59		5.5			29.08	17.18
PROEFPERSOON 9	31.99	25.59	53.5	5.88	4.06	5.48	TMN	TMN	36.28	TMN	TMN	7.57	37.0267	14.6208	5.14	0.956452		36.28		7.57			66.13	12.61
PROEFPERSOON 10																		,		,
PROEFPERSOON 11	49.8	22.31	62.58	2.4	2.71	2.28	62.4	49.4	22.8	6.4	4.88	2.4	44.8967	20.5779	2.46333	0.221886		44.8667	20.1855	4.56	2.01911		79.25	22.93
PROEFPERSOON 12	25.9	36.6	35.2	3.76	6.9	3.06	64.1	56.6	37.71	5.44	10.9	5.21	32.5667	5.81578	4.57333	2.04512		52.8033	13.5985	7.18333	3.22078		57.8	26.87
PROEFPERSOON 13	46.1	41.6	37.7	6.52	5.24	3.35	15.34	28.4	38.5	3.06	3.55	3.91	41.8	4.20357	5.03667	1.59475		27.4133	11.6115	3.50667	0.426654		55.39	28.83
PROEFPERSOON 14	50.3	36.2	54.3	5.03	3.4	7.67	54.88	47.8	55.4	4.27	9.41	9.13	46.9333	9.50807	5.36667	2.15482		52.6933	4.24572	7.60333	2.89014		73.99	33.78
PROEFPERSOON 15	25.4	42.4	31.1	2.25	2.48	1.79	31.7	35.5	32	5.85	4.25	6.26	32.9667	8.65236	2.17333	0.351331		33.0667	2.11266	5.45333	1.06209		14	6.48
PROEFPERSOON 16	86.9	64.1	58.3	5.49	10.5	5.15	62.25	62.8	87.2	5.45	11.18	11.9	69.7667	15.1186	7.04667	2.9955		70.75	14.2488	9.51	3.53444		34.85	16.03
PROEFPERSOON 17	65.3	98.4	97.91	8.05	5.35	5.41	45.3	119		4.08	5.9	12.7	87.2033	18.9704	6.27	1.54182		82.15	52.1138	7.56	4.54343		60.89	35.85
PROEFPERSOON 18	49.5	33.4	50.42	6.1	5.69	5.08	29.9	28.6	28.5	5.25	5.49	5.57	44.44	9.57198	5.62333	0.513258		29	0.781025	5.43667	0.166533		43.16	20.16
PROEFPERSOON 19	71.9	77.43	106	13.09	10.93	13.05	71.16	89.45	54.52	11.82	7.448	9.95	85.11	18.3013	12.3567	1.23569		71.71	17.4715	9.73933	2.1936		76.15	40.17
PROEFPERSOON 20	46.5	34.3	26.1	8.7	5.2	3.13	33.5	35.64	44.1	4.95	4.51	6.41	35.6333	10.2652	5.67667	2.81543		37.7467	5.60522	5.29	0.994585		31.35	14.66
PROEFPERSOON 21	37.7	60.5	62.9	7.26	11.3	11.6	38.5	36.4	32.6	8.27	6.4	6.34	53.7	13.9083	10.0533	2.42374		35.8333	2.99054	7.00333	1.09738		54.7	21.81
PROEFPERSOON 22	28.23	28.23	31.74	3.11	2.76	2.89	31.79	34.25	43.18	3.15	5.82	3.65	29.4	2.0265	2.92	0.176918		36.4067	5.99345	4.20667	1.41938		40.2	15.39
PROEFPERSOON 23	26.9	43.4	40.6	5.2	8.21	7.57	70.8	33.5	47.3	7.1	7.2	6.5	36.9667	8.82968	6.99333	1.5857		50.5333	18.859	6.93333	0.378594		46.46	22.26
PROEFPERSOON 24	34.8	47.9	40.9	4.23	6.83	4.5	50	44.3	46.9	4.28	7.14	5.15	41.2	6.55515	5.18667	1.42956		47.0667	2.85365	5.52333	1.46609		42.63	16.81
PROEFPERSOON 25	37.4	41.7	35.1	4.58	6.65	6.91	30.3	30.8	41	4.68	4.32	5.82	38.0667	3.35012	6.04667	1.27681		34.0333	6.03849	4.94	0.783071		54.15	27.62
PROEFPERSOON 26	72.4	56.4	58.7	5.82	4.23	3.71	71.6	58.7	51.3	5.52	5.2	6.1	62.5	8.65043	4.58667	1.09929		60.5333	10.2734	5.60667	0.456216		39.04	17.25
PROEFPERSOON 27	23.2	11.48		4.66	2.6		25.1	56.84	16.8	4.56	10.52	1.89	17.34	8.28729	3.63	1.45664		32.9133	21.1326	5.65667	4.41828		16.27	7.28
PROEFPERSOON 28	51.7	31.5	45	10.28	5.87	9.14	53.3	56.58	27.4	7.9	10.7	5.5	42.7333	10.289	8.43	2.28913		45.76	15.9846	8.03333	2.60256		40.59	18.16
PROEFPERSOON 29	53.1	42.19	48.5	8.76	6.54	6.27	40	36.5	29.5	4.88	5.54	5.2	47.93	5.47729	7.19	1.36635		35.3333	5.34634	5.20667	0.330051		52.72	29.49
PROEFPERSOON 30	37.9	43.5	51.4	5.28	7.66	8.55	51.5	34.6		10.3	6.68		44.2667	6.78258	7.16333			43.05	11.9501	8.49	2.55973		57.26	24.48

## Sheet: Sheet2
Proefpersoon 1
PP01_V0_temp34_1941_1											PP01_V0_temp40_2008_1
PP01_V0_temp34_1950_2
											PP01_V0_temp40_2016_2
PP01_V0_temp34_2000_3											PP01_V0_temp40_2027_3
Proefpersoon 2
PP2_V0_temp34_1815_1
											PP2_V0_temp40_1850_1
PP2_V0_temp34_1821_2											PP2_V0_temp40_1857_2
PP2_V0_temp34_1827_3											PP2_V0_temp40_1904_3
Proefpersoon 3
no signal
Proefpersoon 4
PP4_V0_temp34_1621_1											PP4_V0_temp40_1559_1
											no curve
PP4_V0_temp34_1633_2
											PP4_V0_temp40_1606_2
PP4_V0_temp34_1640_3
											PP4_V0_temp40_1612_2
Proefpersoon 5
PP5_V0_TEMP34_1827_1
PP5_V0_TEMP34_1835_2
Proepersoon 6
34 graden												40 graden
												no curve
proefpersoon 7
34 graden											40 graden
Proefpersoon 8
34											40
Proefpersoon 11
proefpersoon 12
proefpersoon 13
proefpersoon 14
proefpersoon15
proefpersoon 16
proefpersoon 17
Proefpersoon 18
Proefpersoon 19
Proefpersoon 20
Proefpersoon 21
Proefpersoon 22
Proefpersoon 23
proefpersoon 24
proefpersson 25
Proefpersoon 26
27
28
29
30

## Sheet: Sheet3
		37.36
		59.22
		53.93
		39.2
		35.24
		39.53
		33.85
		37.13
		37.69
		45.32
		39.92
		41.31
		49.25
		48.21
		48.27
		31.03
		42.89
		39.52
		43.12
		30.34
		42.42
		37.92
		27.51
		17.88
		21.62
		25.34
		24.94
		27.13
		40.59
		30.1
		41.97
		39.1
		39.86
		39.19
		43.75
		28.45
		43.16
		19.53
		13.91
		34.05
		46.32
		42.61
		22.13
		31.78
		29.6
		37.88
		57.57
		51.04
		57.42
		33.03
		32.33
		45.86
		39.04
		30.46
		48.73
		46.54
		57.88
		52.8
		34.04
		42.67
		45.59
		32.42
		28.64
		50.27
		34.96
		52.38
		67.47
		56.62
		61.8
		44.54
		51.2
		47.77
		33.95
		29.96
		28.91
		37.69
		19.32
		42.01
		27.44
		51.68
		51.92
		26.86
		24.6
		14
		23.49
		47.71
		45.43
		38.9553
		11.2815
